# Supplementary material for: Ellagitannin Oligomers from Eucalyptus camaldulensis Leaves and Their Role in the Detoxification of Aluminum
Source: Molecules. 2025 May 19;30(10):2216. doi: 10.3390/molecules30102216 (PMC12114028; doi:10.3390/molecules30102216)
Supplement: Supplementary file 1 [file molecules-30-02216-s001.zip]

Archive with 1 entries (1 files):
- molecules-3616903-supplementary.pdf
